# Supplementary material for: A Convenient, Pd-Free Approach to the Synthesis of Risdiplam
Source: Molecules. 2025 Aug 14;30(16):3375. doi: 10.3390/molecules30163375 (PMC12388427; doi:10.3390/molecules30163375)
Supplement: Supplementary file 1 [file molecules-30-03375-s001.zip]

Archive with 1 entries (1 files):
- molecules-3798372-supplementary.pdf
